# Supplementary material for: Circular RNAs as emerging regulators in COVID-19 pathogenesis and progression
Source: Front Immunol. 2022 Nov 9;13:980231. doi: 10.3389/fimmu.2022.980231 (PMC9681929; doi:10.3389/fimmu.2022.980231)
Supplement: Supplementary file 1 [file Table_1.xlsx]

## Sheet: Sheet1
Table 1. Differential expression of the key viral and host cell circular RNAs and role in COVID-19, SARS and MERS pathogenesis.
Human coronavirus	CircRNA ID	source	position (genome browser link)	genomic length	spliced length	Regulate direction	gene symbol	function	Reference
COVID-19	hsa_circ_0089138	host-encoded	chr9:133759355-133763062	3707	3707	Up-regulation	ABL1	transferase activity, transferring phosphorus-containing groups and protein tyrosine kinase activity	[11]
	hsa_circ_0026349	host-encoded	chr12:52385646-52385777	131	131	Down-regulation	ACVR1B	transferase activity, transferring phosphorus-containing groups and protein tyrosine kinase activity	[11]
	hsa_circ_0003729	host-encoded	chr12:52380601-52385777	5176	256	Down-regulation	ACVR1B	transferase activity, transferring phosphorus-containing groups and protein tyrosine kinase activity	[11]
	hsa_circ_0033764	host-encoded	chr14:106331852-106552151	220299	219601	Down-regulation	ADAM6	unknown	[11]
	hsa_circ_0062611	host-encoded	chr22:24836550-24838325	1775	1775	Down-regulation	ADORA2A	G protein-coupled receptor activity and protein heterodimerization activity	[11]
	hsa_circ_0073904	host-encoded	chr5:132262812-132270633	7821	927	Up-regulation	AFF4	DNA-binding transcription factor activity	[11]
	hsa_circ_0000826	host-encoded	chr18:9182379-9221997	39618	994	Up-regulation	ANKRD12	unknown	[11]
	hsa_circ_0040378	host-encoded	chr16:71783796-71787790	3994	268	Down-regulation	AP1G1	binding and small GTPase binding	[11]
	hsa_circ_0040366	host-encoded	chr16:71768511-71787790	19279	1138	Down-regulation	AP1G1	binding and small GTPase binding	[11]
	hsa_circ_0071280	host-encoded	chr4:153750776-153833063	82287	2823	Up-regulation	ARFIP1	protein domain specific binding and phosphatidylinositol-4-phosphate binding	[11]
	hsa_circ_0071279	host-encoded	chr4:153750776-153809459	58683	975	Up-regulation	ARFIP1	protein domain specific binding and phosphatidylinositol-4-phosphate binding	[11]
	hsa_circ_0025718	host-encoded	chr12:27485786-27529320	43534	545	Up-regulation	ARNTL2	DNA-binding transcription factor activity and protein dimerization activity	[11]
	hsa_circ_0020626	host-encoded	chr11:372661-382117	9456	3190	Down-regulation	B4GALNT4	acetylgalactosaminyltransferase activity and N-acetyl-beta-glucosaminyl-glycoprotein 4-beta-N-acetylgalactosaminyltransferase activity	[11]
	hsa_circ_0061396	host-encoded	chr21:30701807-30702014	207	207	Down-regulation	BACH1	DNA-binding transcription factor activity and heme binding	[11]
	hsa_circ_0070835	host-encoded	chr4:122766658-122770083	3425	381	Up-regulation	BBS7	RNA polymerase II-specific DNA-binding transcription factor binding	[11]
	hsa_circ_0051398	host-encoded	chr19:45262684-45263301	617	617	Down-regulation	BCL3	DNA-binding transcription factor activity and protein-macromolecule adaptor activity	[11]
	hsa_circ_0018424	host-encoded	chr10:60558158-60558320	162	162	Down-regulation	BICC1	nucleic acid binding and RNA binding	[11]
	hsa_circ_0107544	host-encoded	chr17:65882243-65972074	89831	7051	Up-regulation	BPTF	sequence-specific DNA binding and transcription factor binding	[11]
	hsa_circ_0001195	host-encoded	chr21:40600425-40601362	937	208	Up-regulation	BRWD1	unknown	[11]
	hsa_circ_0002271	host-encoded	chr2:20974569-20990158	15589	314	Up-regulation	C2orf43	unknown	[11]
	hsa_circ_0057752	host-encoded	chr2:202136238-202150040	13802	999	Down-regulation	CASP8	protein heterodimerization activity and protein-containing complex binding	[11]
	hsa_circ_0033445	host-encoded	chr14:103405946-103478525	72579	4652	Up-regulation	CDC42BPB	transferase activity, transferring phosphorus-containing groups and protein tyrosine kinase activity	[11]
	hsa_circ_0072771	host-encoded	chr5:68548244-68555763	7519	401	Down-regulation	CDK7	transferase activity, transferring phosphorus-containing groups and protein tyrosine kinase activity	[11]
	hsa_circ_0057746	host-encoded	chr2:202004997-202025665	20668	863	Down-regulation	CFLAR	protein-containing complex binding and cysteine-type peptidase activity	[11]
	hsa_circ_0073486	host-encoded	chr5:98204198-98208259	4061	677	Down-regulation	CHD1	methylated histone binding and DNA helicase activity	[11]
	hsa_circ_0004842	host-encoded	chr15:93510554-93510743	189	189	Down-regulation	CHD2	RNA binding and core promoter sequence-specific DNA binding	[11]
	hsa_circ_0036979	host-encoded	chr15:93489050-93489446	396	224	Down-regulation	CHD2	RNA binding and core promoter sequence-specific DNA binding	[11]
	hsa_circ_0036987	host-encoded	chr15:93514994-93518180	3186	388	Down-regulation	CHD2	RNA binding and core promoter sequence-specific DNA binding	[11]
	hsa_circ_0057134	host-encoded	chr2:175215387-175252507	37120	605	Down-regulation	CIR1	nucleic acid binding and transcription corepressor activity	[11]
	hsa_circ_0027557	host-encoded	chr12:70723202-70726626	3424	411	Down-regulation	CNOT2	transcription coregulator activity and transcription corepressor binding	[11]
	hsa_circ_0027560	host-encoded	chr12:70729217-70736087	6870	641	Down-regulation	CNOT2	transcription coregulator activity and transcription corepressor binding	[11]
	hsa_circ_0027561	host-encoded	chr12:70735886-70738008	2122	213	Down-regulation	CNOT2	transcription coregulator activity and transcription corepressor binding	[11]
	hsa_circ_0070084	host-encoded	chr4:78663294-78666029	2735	313	Down-regulation	CNOT6L	poly(A)-specific ribonuclease activity	[11]
	hsa_circ_0070078	host-encoded	chr4:78634540-78652692	18152	7840	Down-regulation	CNOT6L	poly(A)-specific ribonuclease activity	[11]
	hsa_circ_0070077	host-encoded	chr4:78634540-78647523	12983	7460	Down-regulation	CNOT6L	poly(A)-specific ribonuclease activity	[11]
	hsa_circ_0070076	host-encoded	chr4:78634540-78641797	7257	7257	Down-regulation	CNOT6L	poly(A)-specific ribonuclease activity	[11]
	hsa_circ_0057421	host-encoded	chr2:189872760-189877472	4712	1956	Down-regulation	COL3A1	integrin binding and SMAD binding	[11]
	hsa_circ_0000417	host-encoded	chr12:69644908-69656342	11434	1599	Down-regulation	CPSF6	nucleic acid binding and RNA binding	[11]
	hsa_circ_0001206	host-encoded	chr22:21288066-21288532	466	466	Down-regulation	CRKL	RNA binding and obsolete SH3/SH2 adaptor activity	[11]
	hsa_circ_0008296	host-encoded	chr1:41474465-41475926	1461	336	Down-regulation	CTPS	hydrolase activity and CTP synthase activity	[11]
	hsa_circ_0005157	host-encoded	chr1:41474465-41475261	796	242	Down-regulation	CTPS	hydrolase activity and CTP synthase activity	[11]
	hsa_circ_0060927	host-encoded	chr20:52773707-52788209	14502	1106	Down-regulation	CYP24A1	oxidoreductase activity and heme binding	[11]
	hsa_circ_0065655	host-encoded	chr3:49508397-49514338	5941	142	Up-regulation	DAG1	calcium ion binding and protein-containing complex binding	[11]
	hsa_circ_0029996	host-encoded	chr13:36382360-36382457	97	97	Up-regulation	DCLK1	transferase activity, transferring phosphorus-containing groups and protein tyrosine kinase activity	[11]
	hsa_circ_0071874	host-encoded	chr5:13735239-13736041	802	306	Down-regulation	DNAH5	ATP hydrolysis activity and microtubule motor activity	[11]
	hsa_circ_0068443	host-encoded	chr3:186287951-186303589	15638	2204	Up-regulation	DNAJB11	unfolded protein binding	[11]
	hsa_circ_0048362	host-encoded	chr19:2180711-2225451	44740	3580	Down-regulation	DOT1L	transcription factor binding and histone methyltransferase activity	[11]
	hsa_circ_0048361	host-encoded	chr19:2180711-2223485	42774	3515	Down-regulation	DOT1L	transcription factor binding and histone methyltransferase activity	[11]
	hsa_circ_0008186	host-encoded	chr19:2180711-2191239	10528	412	Down-regulation	DOT1L	transcription factor binding and histone methyltransferase activity	[11]
	hsa_circ_0048352	host-encoded	chr19:2180711-2208975	28264	924	Down-regulation	DOT1L	transcription factor binding and histone methyltransferase activity	[11]
	hsa_circ_0048357	host-encoded	chr19:2180711-2214595	33884	1842	Down-regulation	DOT1L	transcription factor binding and histone methyltransferase activity	[11]
	hsa_circ_0048349	host-encoded	chr19:2180711-2202778	22067	706	Down-regulation	DOT1L	transcription factor binding and histone methyltransferase activity	[11]
	hsa_circ_0048360	host-encoded	chr19:2180711-2222558	41847	3309	Down-regulation	DOT1L	transcription factor binding and histone methyltransferase activity	[11]
	hsa_circ_0048356	host-encoded	chr19:2180711-2213985	33274	1716	Down-regulation	DOT1L	transcription factor binding and histone methyltransferase activity	[11]
	hsa_circ_0048358	host-encoded	chr19:2180711-2217089	36378	2463	Down-regulation	DOT1L	transcription factor binding and histone methyltransferase activity	[11]
	hsa_circ_0048347	host-encoded	chr19:2180711-2189794	9083	183	Down-regulation	DOT1L	transcription factor binding and histone methyltransferase activity	[11]
	hsa_circ_0048363	host-encoded	chr19:2185853-2194576	8723	526	Down-regulation	DOT1L	transcription factor binding and histone methyltransferase activity	[11]
	hsa_circ_0022988	host-encoded	chr11:66249666-66277130	27464	2627	Up-regulation	DPP3	metallopeptidase activity and dipeptidyl-peptidase activity	[11]
	hsa_circ_0074216	host-encoded	chr5:138784244-138842320	58076	735	Up-regulation	ECSCR	unknown	[11]
	hsa_circ_0080221	host-encoded	chr7:55210997-55233130	22133	1640	Up-regulation	EGFR	identical protein binding and protein kinase activity	[11]
	hsa_circ_0073454	host-encoded	chr5:95220801-95224691	3890	3890	Down-regulation	ELL2	unknown	[11]
	hsa_circ_0000479	host-encoded	chr13:43528083-43544806		375	Up-regulation	EPSTI1	unknown	[67]
	hsa_circ_0007987	host-encoded	chr4:2626988-2641586	14598	811	Up-regulation	FAM193A	unknown	[11]
	hsa_circ_0001314	host-encoded	chr3:56661064-56662642	1578	392	Up-regulation	FAM208A	unknown	[11]
	hsa_circ_0066226	host-encoded	chr3:56667071-56695045	27974	2587	Up-regulation	FAM208A	unknown	[11]
	hsa_circ_0090823	host-encoded	chrX:54471886-54497193	25307	3060	Down-regulation	FGD1	guanyl-nucleotide exchange factor activity and small GTPase binding	[11]
	hsa_circ_0027743	host-encoded	chr12:95478273-95478422	149	149	Down-regulation	FGD6	guanyl-nucleotide exchange factor activity and small GTPase binding	[11]
	hsa_circ_0067985	host-encoded	chr3:171944660-171969331	24671	603	Up-regulation	FNDC3B	RNA binding	[11]
	hsa_circ_0066909	host-encoded	chr3:120121654-120123818	2164	343	Down-regulation	FSTL1	calcium ion binding and heparin binding	[11]
	hsa_circ_0110400	host-encoded	chr1:110203786-110233186	29400	29400	Down-regulation	GSTM4	protein homodimerization activity and glutathione transferase activity	[11]
	hsa_circ_0053234	host-encoded	chr2:27556521-27556866	345	156	Down-regulation	GTF3C2	unknown	[11]
	hsa_circ_0068912	host-encoded	chr4:2237954-2238183	229	229	Down-regulation	HAUS3	unknown	[11]
	hsa_circ_0049911	host-encoded	chr19:17179840-17186343	6503	258	Up-regulation	HAUS8	unknown	[11]
	hsa_circ_0031508	host-encoded	chr14:31765114-31777226	12112	929	Up-regulation	HEATR5A	binding	[11]
	hsa_circ_0041373	host-encoded	chr17:1958262-1962981	4719	3287	Down-regulation	HIC1	DNA-binding transcription factor activity and histone deacetylase binding	[11]
	hsa_circ_0083823	host-encoded	chr8:28821327-28876430	55103	908	Up-regulation	HMBOX1	unknown	[11]
	hsa_circ_0020269	host-encoded	chr10:124221040-124274424	53384	2120	Down-regulation	HTRA1	serine-type endopeptidase activity and insulin-like growth factor binding	[11]
	hsa_circ_0049235	host-encoded	chr19:10385440-10397291	11851	2860	Down-regulation	ICAM1	signaling receptor activity and protein-containing complex binding	[11]
	hsa_circ_0012914	host-encoded	chr1:67779595-67786127	6532	6532	Down-regulation	IL12RB2	protein kinase binding and cytokine receptor activity	[11]
	hsa_circ_0064269	host-encoded	chr3:10268054-10285427	17373	2184	Down-regulation	IRAK2	protein homodimerization activity and protein kinase activity	[11]
	hsa_circ_0040408	host-encoded	chr16:71958671-71962906	4235	1439	Down-regulation	IST1	protein domain specific binding and MIT domain binding	[11]
	hsa_circ_0064050	host-encoded	chr3:4687265-4853144	165879	6715	Up-regulation	ITPR1	ion channel activity and calcium channel activity	[11]
	hsa_circ_0055535	host-encoded	chr2:86718263-86719839	1576	813	Down-regulation	KDM3A	DNA-binding transcription factor activity and core promoter sequence-specific DNA binding	[11]
	hsa_circ_0033817	host-encoded	chr14:106331860-106399936	68076	68076	Down-regulation	KIAA0125	unknown	[11]
	hsa_circ_0017515	host-encoded	chr10:3818187-3824406	6219	4293	Up-regulation	KLF6	unknown	[11]
	hsa_circ_0000781	host-encoded	chr17:45750385-45753846	3461	3461	Down-regulation	KPNB1	RNA binding and enzyme binding	[11]
	hsa_circ_0016323	host-encoded	chr1:209806414-209807983	1569	256	Down-regulation	LAMB3	structural molecule activity and protein-containing complex binding	[11]
	hsa_circ_0056021	host-encoded	chr2:111222627-111230652	8025	1216	Down-regulation	LIMS3	unknown	[11]
	hsa_circ_0073749	host-encoded	chr5:126145871-126156827	10956	744	Down-regulation	LMNB1	structural molecule activity and phospholipase binding	[11]
	hsa_circ_0045818	host-encoded	chr17:74553845-74561430	7585	2538	Down-regulation	LOC100507246	unknown	[11]
	hsa_circ_0069092	host-encoded	chr4:6676719-6677774	1055	1055	Down-regulation	LOC93622	unknown	[11]
	hsa_circ_0037082	host-encoded	chr15:101550654-101595428	44774	3343	Up-regulation	LRRK1	protein binding and protein kinase activity	[11]
	hsa_circ_0056606	host-encoded	chr2:136616870-136627931	11061	1108	Down-regulation	MCM6	identical protein binding and DNA helicase activity	[11]
	hsa_circ_0002608	host-encoded	chr18:19418325-19424214	5889	382	Up-regulation	MIB1	ligase activity and ubiquitin-protein transferase activity	[11]
	hsa_circ_0000835	host-encoded	chr18:19345732-19359646	13914	679	Down-regulation	MIB1	ligase activity and ubiquitin-protein transferase activity	[11]
	hsa_circ_0086488	host-encoded	chr9:20353522-20365742	12220	450	Down-regulation	MLLT3	unknown	[11]
	hsa_circ_0052731	host-encoded	chr2:15468322-15519955	51633	1101	Down-regulation	NBAS	unknown	[11]
	hsa_circ_0084867	host-encoded	chr8:90955480-90960120	4640	339	Down-regulation	NBN	transcription factor binding and damaged DNA binding	[11]
	hsa_circ_0084865	host-encoded	chr8:90949253-90982785	33532	1532	Down-regulation	NBN	transcription factor binding and damaged DNA binding	[11]
	hsa_circ_0001165	host-encoded	chr20:46252654-46262380	9726	881	Down-regulation	NCOA3	chromatin binding and transcription coactivator activity	[11]
	hsa_circ_0108703	host-encoded	chr18:55833019-55919286	86267	327	Up-regulation	NEDD4L	ligase activity and transmembrane transporter binding	[11]
	hsa_circ_0057167	host-encoded	chr2:178097119-178097311	192	192	Down-regulation	NFE2L2	DNA-binding transcription factor activity and protein domain specific binding	[11]
	hsa_circ_0070530	host-encoded	chr4:103501691-103522166	20475	1022	Down-regulation	NFKB1	DNA-binding transcription factor activity and sequence-specific DNA binding	[11]
	hsa_circ_0070529	host-encoded	chr4:103501691-103518818	17127	907	Down-regulation	NFKB1	DNA-binding transcription factor activity and sequence-specific DNA binding	[11]
	hsa_circ_0066707	host-encoded	chr3:101571934-101573527	1593	879	Down-regulation	NFKBIZ	transcription coregulator activity	[11]
	hsa_circ_0069650	host-encoded	chr4:47886362-47886454	92	92	Down-regulation	NFXL1	DNA-binding transcription factor activity and DNA-binding transcription repressor activity	[11]
	hsa_circ_0004601	host-encoded	chr17:44552565-44791352	238787	238787	Up-regulation	None	unknown	[11]
	hsa_circ_0044193	host-encoded	chr17:44376891-44388641	11750	11750	Up-regulation	None	unknown	[11]
	hsa_circ_0026312	host-encoded	chr17:44376891-44388641	11750	11750	Up-regulation	None	unknown	[11]
	hsa_circ_0067825	host-encoded	chr3:158458205-158459933	1728	1728	Up-regulation	None	unknown	[11]
	hsa_circ_0087743	host-encoded	chr9:102594970-102609897	14927	682	Down-regulation	NR4A3	DNA-binding transcription factor activity and DNA-binding transcription activator activity, RNA polymerase II-specific	[11]
	hsa_circ_0106467	host-encoded	chr17:27613009-27614734	1725	1725	Up-regulation	NUFIP2	RNA binding and RNA binding	[11]
	hsa_circ_0072269	host-encoded	chr5:37341191-37364086	22895	951	Down-regulation	NUP155	transporter activity and structural constituent of nuclear pore	[11]
	hsa_circ_0020894	host-encoded	chr11:3746332-3756554	10222	439	Down-regulation	NUP98	transporter activity and structural constituent of nuclear pore	[11]
	hsa_circ_0020874	host-encoded	chr11:3726429-3726586	157	157	Down-regulation	NUP98	transporter activity and structural constituent of nuclear pore	[11]
	hsa_circ_0020912	host-encoded	chr11:3784131-3803375	19244	1114	Down-regulation	NUP98	transporter activity and structural constituent of nuclear pore	[11]
	hsa_circ_0020891	host-encoded	chr11:3744386-3789974	45588	1413	Down-regulation	NUP98	transporter activity and structural constituent of nuclear pore	[11]
	hsa_circ_0020861	host-encoded	chr11:3712576-3724122	11546	1372	Down-regulation	NUP98	transporter activity and structural constituent of nuclear pore	[11]
	hsa_circ_0020864	host-encoded	chr11:3716678-3742055	25377	2021	Down-regulation	NUP98	transporter activity and structural constituent of nuclear pore	[11]
	hsa_circ_0007605	host-encoded	chr11:3723692-3724122	430	430	Down-regulation	NUP98	transporter activity and structural constituent of nuclear pore	[11]
	hsa_circ_0020890	host-encoded	chr11:3744386-3765879	21493	879	Down-regulation	NUP98	transporter activity and structural constituent of nuclear pore	[11]
	hsa_circ_0020860	host-encoded	chr11:3712576-3722069	9493	942	Down-regulation	NUP98	transporter activity and structural constituent of nuclear pore	[11]
	hsa_circ_0020896	host-encoded	chr11:3746332-3789974	43642	1114	Down-regulation	NUP98	transporter activity and structural constituent of nuclear pore	[11]
	hsa_circ_0002464	host-encoded	chr11:3792977-3794969	1992	289	Down-regulation	NUP98	transporter activity and structural constituent of nuclear pore	[11]
	hsa_circ_0020871	host-encoded	chr11:3723692-3774638	50946	2338	Down-regulation	NUP98	transporter activity and structural constituent of nuclear pore	[11]
	hsa_circ_0020893	host-encoded	chr11:3744386-3797251	52865	1842	Down-regulation	NUP98	transporter activity and structural constituent of nuclear pore	[11]
	hsa_circ_0020877	host-encoded	chr11:3726429-3744685	18256	1235	Down-regulation	NUP98	transporter activity and structural constituent of nuclear pore	[11]
	hsa_circ_0020919	host-encoded	chr11:3800102-3803375	3273	383	Down-regulation	NUP98	transporter activity and structural constituent of nuclear pore	[11]
	hsa_circ_0020895	host-encoded	chr11:3746332-3781856	35524	812	Down-regulation	NUP98	transporter activity and structural constituent of nuclear pore	[11]
	hsa_circ_0003944	host-encoded	chr11:3744386-3774638	30252	972	Down-regulation	NUP98	transporter activity and structural constituent of nuclear pore	[11]
	hsa_circ_0020892	host-encoded	chr11:3744386-3794969	50583	1702	Down-regulation	NUP98	transporter activity and structural constituent of nuclear pore	[11]
	hsa_circ_0041421	host-encoded	chr17:2573456-2573625	169	169	Down-regulation	PAFAH1B1	protein homodimerization activity and microtubule binding	[11]
	hsa_circ_0041425	host-encoded	chr17:2577353-2583614	6261	488	Down-regulation	PAFAH1B1	protein homodimerization activity and microtubule binding	[11]
	hsa_circ_0041422	host-encoded	chr17:2573456-2579900	6444	603	Down-regulation	PAFAH1B1	protein homodimerization activity and microtubule binding	[11]
	hsa_circ_0041424	host-encoded	chr17:2577353-2577582	229	229	Down-regulation	PAFAH1B1	protein homodimerization activity and microtubule binding	[11]
	hsa_circ_0041415	host-encoded	chr17:2496922-2583614	86692	1727	Down-regulation	PAFAH1B1	protein homodimerization activity and microtubule binding	[11]
	hsa_circ_0041423	host-encoded	chr17:2573456-2588909	15453	4647	Down-regulation	PAFAH1B1	protein homodimerization activity and microtubule binding	[11]
	hsa_circ_0080941	host-encoded	chr7:82763565-82764972	1407	1407	Up-regulation	PCLO	calcium ion binding and transporter activity	[11]
	hsa_circ_0080942	host-encoded	chr7:82763565-82785708	22143	3052	Up-regulation	PCLO	calcium ion binding and transporter activity	[11]
	hsa_circ_0003322	host-encoded	chr20:34446223-34459751	13528	942	Down-regulation	PHF20	histone acetyltransferase activity (H4-K5 specific) and histone acetyltransferase activity (H4-K16 specific)	[11]
	hsa_circ_0072746	host-encoded	chr5:67593239-67597649	4410	4410	Down-regulation	PIK3R1	GTP binding and transcription factor binding	[11]
	hsa_circ_0086452	host-encoded	chr9:19115758-19121163	5405	1492	Down-regulation	PLIN2	unknown	[11]
	hsa_circ_0086453	host-encoded	chr9:19115758-19123645	7887	1575	Down-regulation	PLIN2	unknown	[11]
	hsa_circ_0032071	host-encoded	chr14:58724462-58727738	3276	249	Down-regulation	PSMA3	endopeptidase activity and threonine-type endopeptidase activity	[11]
	hsa_circ_0032069	host-encoded	chr14:58718836-58730488	11652	439	Down-regulation	PSMA3	endopeptidase activity and threonine-type endopeptidase activity	[11]
	hsa_circ_0032068	host-encoded	chr14:58718836-58724716	5880	300	Down-regulation	PSMA3	endopeptidase activity and threonine-type endopeptidase activity	[11]
	hsa_circ_0032072	host-encoded	chr14:58724462-58738727	14265	654	Down-regulation	PSMA3	endopeptidase activity and threonine-type endopeptidase activity	[11]
	hsa_circ_0032070	host-encoded	chr14:58724462-58724716	254	176	Down-regulation	PSMA3	endopeptidase activity and threonine-type endopeptidase activity	[11]
	hsa_circ_0032074	host-encoded	chr14:58727686-58738727	11041	457	Down-regulation	PSMA3	endopeptidase activity and threonine-type endopeptidase activity	[11]
	hsa_circ_0045414	host-encoded	chr17:65336618-65340896	4278	803	Down-regulation	PSMD12	unknown	[11]
	hsa_circ_0005630	host-encoded	chr8:37727937-37735069	7132	3262	Down-regulation	RAB11FIP1	small GTPase binding	[11]
	hsa_circ_0060968	host-encoded	chr20:55948530-55953519	4989	829	Down-regulation	RAE1	RNA binding and microtubule binding	[11]
	hsa_circ_0072134	host-encoded	chr5:34796043-34813765	17722	685	Up-regulation	RAI14	unknown	[11]
	hsa_circ_0055990	host-encoded	chr2:109368326-109389502	21176	6661	Down-regulation	RANBP2	RNA binding and peptidyl-prolyl cis-trans isomerase activity	[11]
	hsa_circ_0079557	host-encoded	chr7:22306582-22357656	51074	565	Up-regulation	RAPGEF5	guanyl-nucleotide exchange factor activity and guanyl-nucleotide exchange factor activity	[11]
	hsa_circ_0001681	host-encoded	chr7:22330793-22357656	26863	516	Down-regulation	RAPGEF5	guanyl-nucleotide exchange factor activity and guanyl-nucleotide exchange factor activity	[11]
	hsa_circ_0133954	host-encoded	chr7:22347957-22357656	9699	449	Down-regulation	RAPGEF5	guanyl-nucleotide exchange factor activity and guanyl-nucleotide exchange factor activity	[11]
	hsa_circ_0001550	host-encoded	chr5:167915606-167921655	6049	534	Down-regulation	RARS	unknown	[11]
	hsa_circ_0008226	host-encoded	chr5:80388619-80422982	34363	1296	Down-regulation	RASGRF2	calmodulin binding and guanyl-nucleotide exchange factor activity	[11]
	hsa_circ_0034415	host-encoded	chr15:38794512-38800202	5690	572	Down-regulation	RASGRP1	calcium ion binding and lipid binding	[11]
	hsa_circ_0088395	host-encoded	chr9:125645482-125652824	7342	410	Down-regulation	RC3H2	RNA binding and mRNA binding	[11]
	hsa_circ_0008590	host-encoded	chr19:45528586-45528995	409	224	Down-regulation	RELB	DNA-binding transcription factor activity and transcription corepressor activity	[11]
	hsa_circ_0051431	host-encoded	chr19:45537501-45537570	69	69	Down-regulation	RELB	DNA-binding transcription factor activity and transcription corepressor activity	[11]
	hsa_circ_0051429	host-encoded	chr19:45532145-45532250	105	105	Down-regulation	RELB	DNA-binding transcription factor activity and transcription corepressor activity	[11]
	hsa_circ_0009590	host-encoded	chr1:8616533-8674745	58212	329	Up-regulation	RERE	DNA-binding transcription factor activity and chromatin binding	[11]
	hsa_circ_0055958	host-encoded	chr2:108477649-108477787	138	138	Down-regulation	RGPD4	unknown	[11]
	hsa_circ_0047048	host-encoded	chr18:13759940-13764554	4614	4614	Down-regulation	RNMT	RNA binding and mRNA (guanine-N7-)-methyltransferase activity	[11]
	hsa_circ_0061270	host-encoded	chr21:15882630-15889362	6732	432	Down-regulation	SAMSN1	RNA binding and phosphotyrosine residue binding	[11]
	hsa_circ_0061268	host-encoded	chr21:15870762-15870913	151	151	Down-regulation	SAMSN1	RNA binding and phosphotyrosine residue binding	[11]
	hsa_circ_0061269	host-encoded	chr21:15882630-15884894	2264	282	Down-regulation	SAMSN1	RNA binding and phosphotyrosine residue binding	[11]
	hsa_circ_0017241	host-encoded	chr1:243579003-243589860	10857	369	Down-regulation	SDCCAG8	unknown	[11]
	hsa_circ_0075466	host-encoded	chr6:2887503-2890804	3301	3301	Down-regulation	SERPINB9	serine-type endopeptidase inhibitor activity and cysteine-type endopeptidase inhibitor activity involved in apoptotic process	[11]
	hsa_circ_0075468	host-encoded	chr6:2887503-2900855	13352	4034	Down-regulation	SERPINB9	serine-type endopeptidase inhibitor activity and cysteine-type endopeptidase inhibitor activity involved in apoptotic process	[11]
	hsa_circ_0004923	host-encoded	chr2:109389501-110598981	1209480	698877	Down-regulation	SH3RF3	unknown	[11]
	hsa_circ_0007218	host-encoded	chr6:13579682-13584457	4775	309	Down-regulation	SIRT5	NAD+ ADP-ribosyltransferase activity and protein-malonyllysine demalonylase activity	[11]
	hsa_circ_0067938	host-encoded	chr3:170077486-170079217	1731	1731	Down-regulation	SKIL	chromatin binding and protein domain specific binding	[11]
	hsa_circ_0026292	host-encoded	chr12:51390599-51399219	8620	648	Down-regulation	SLC11A2	transporter activity and copper ion binding	[11]
	hsa_circ_0026295	host-encoded	chr12:51402258-51402407	149	149	Down-regulation	SLC11A2	transporter activity and copper ion binding	[11]
	hsa_circ_0029389	host-encoded	chr12:129283803-129283962	159	159	Down-regulation	SLC15A4	transporter activity and L-histidine transmembrane transporter activity	[11]
	hsa_circ_0059369	host-encoded	chr20:4951438-4951561	123	123	Up-regulation	SLC23A2	transporter activity and sodium-dependent multivitamin transmembrane transporter activity	[11]
	hsa_circ_0008864	host-encoded	chr4:20568884-20591360	22476	457	Up-regulation	SLIT2	calcium ion binding and identical protein binding	[11]
	hsa_circ_0000259	host-encoded	chr10:105767934-105778666	10732	10732	Up-regulation	SLK	protein homodimerization activity and transferase activity, transferring phosphorus-containing groups	[11]
	hsa_circ_0075323	host-encoded	chr5:179260586-179260782	196	196	Down-regulation	SQSTM1	protein homodimerization activity and protein serine/threonine kinase activity	[11]
	hsa_circ_0060298	host-encoded	chr20:36014477-36033821	19344	3400	Down-regulation	SRC	transferase activity, transferring phosphorus-containing groups and protein tyrosine kinase activity	[11]
	hsa_circ_0054151	host-encoded	chr2:38975188-38975795	607	186	Down-regulation	SRSF7	nucleic acid binding and nucleotide binding	[11]
	hsa_circ_0043797	host-encoded	chr17:40459610-40463960	4350	1883	Down-regulation	STAT5A	DNA-binding transcription factor activity and obsolete signal transducer activity	[11]
	hsa_circ_0102377	host-encoded	chr14:64465631-64489581	23950	2284	Down-regulation	SYNE2	actin binding and actin filament binding	[11]
	hsa_circ_0085392	host-encoded	chr8:120756527-120818641	62114	2915	Down-regulation	TAF2	binding and metallopeptidase activity	[11]
	hsa_circ_0005227	host-encoded	chr2:162036124-162061304	25180	376	Down-regulation	TANK	ubiquitin protein ligase binding	[11]
	hsa_circ_0056873	host-encoded	chr2:162059997-162081257	21260	421	Down-regulation	TANK	ubiquitin protein ligase binding	[11]
	hsa_circ_0068063	host-encoded	chr3:176782707-176914266	131559	98116	Up-regulation	TBL1XR1	transcription cis-regulatory region binding and histone binding	[11]
	hsa_circ_0073273	host-encoded	chr5:88238832-88263096	24264	24264	Up-regulation	TCONS_00010983	unknown	[11]
	hsa_circ_0030333	host-encoded	chr13:52853975-52864118	10143	511	Up-regulation	TCONS_l2_00007550	unknown	[11]
	hsa_circ_0026309	host-encoded	chr12:51497452-51497986	534	143	Up-regulation	TFCP2	DNA-binding transcription factor activity and sequence-specific DNA binding	[11]
	hsa_circ_0011675	host-encoded	chr1:36751968-36758310	6342	1893	Down-regulation	THRAP3	RNA binding and transcription coactivator activity	[11]
	hsa_circ_0003861	host-encoded	chr9:74309424-74313120	3696	319	Down-regulation	TMEM2	unknown	[11]
	hsa_circ_0087187	host-encoded	chr9:74298281-74313120	14839	2606	Down-regulation	TMEM2	unknown	[11]
	hsa_circ_0043074	host-encoded	chr17:31254927-31268667	13740	1795	Up-regulation	TMEM98	unknown	[11]
	hsa_circ_0001610	host-encoded	chr6:47251673-47254331	2658	1147	Down-regulation	TNFRSF21	unknown	[11]
	hsa_circ_0008974	host-encoded	chr8:9562172-9567730	5558	642	Down-regulation	TNKS	NAD+ ADP-ribosyltransferase activity	[11]
	hsa_circ_0080135	host-encoded	chr7:47341783-47409218	67435	2520	Up-regulation	TNS3	phosphatase activity	[11]
	hsa_circ_0059710	host-encoded	chr20:30330343-30330450	107	107	Down-regulation	TPX2	GTP binding and protein kinase binding	[11]
	hsa_circ_0052461	host-encoded	chr2:3341787-3341920	133	133	Down-regulation	TSSC1	unknown	[11]
	hsa_circ_0133519	host-encoded	chr7:138921750-138969320	47570	3201	Down-regulation	UBN2	DNA-binding transcription factor activity	[11]
	hsa_circ_0005051	host-encoded	chr3:196118683-196120490	1807	179	Up-regulation	UBXN7	transcription factor binding and ubiquitin binding	[11]
	hsa_circ_0061366	host-encoded	chr21:30421081-30422499	1418	182	Down-regulation	USP16	transcription coactivator activity and cysteine-type endopeptidase activity	[11]
	hsa_circ_0061367	host-encoded	chr21:30421081-30426279	5198	339	Down-regulation	USP16	transcription coactivator activity and cysteine-type endopeptidase activity	[11]
	hsa_circ_0009985	host-encoded	chr1:12378128-12382021	3893	556	Up-regulation	VPS13D	unknown	[11]
	hsa_circ_0000566	host-encoded	chr14:97299803-97327072	27269	1073	Down-regulation	VRK1	transferase activity, transferring phosphorus-containing groups and protein serine/threonine kinase activity	[11]
	hsa_circ_0054854	host-encoded	chr2:61709514-61726048	16534	2382	Up-regulation	XPO1	RNA binding and transporter activity	[11]
	hsa_circ_0054886	host-encoded	chr2:61722589-61726048	3459	457	Up-regulation	XPO1	RNA binding and transporter activity	[11]
	hsa_circ_0006493	host-encoded	chr2:61721028-61724142	3114	486	Up-regulation	XPO1	RNA binding and transporter activity	[11]
	hsa_circ_0054881	host-encoded	chr2:61719701-61724142	4441	807	Up-regulation	XPO1	RNA binding and transporter activity	[11]
	hsa_circ_0054877	host-encoded	chr2:61719169-61724142	4973	1128	Up-regulation	XPO1	RNA binding and transporter activity	[11]
	hsa_circ_0001016	host-encoded	chr2:61749745-61753656	3911	175	Down-regulation	XPO1	RNA binding and transporter activity	[11]
	hsa_circ_0001017	host-encoded	chr2:61749745-61761038	11293	307	Down-regulation	XPO1	RNA binding and transporter activity	[11]
	hsa_circ_0046692	host-encoded	chr18:721591-748018	26427	4093	Down-regulation	YES1	transferase activity, transferring phosphorus-containing groups and protein tyrosine kinase activity	[11]
	hsa_circ_0046695	host-encoded	chr18:736807-751804	14997	1020	Down-regulation	YES1	transferase activity, transferring phosphorus-containing groups and protein tyrosine kinase activity	[11]
	hsa_circ_0046698	host-encoded	chr18:742917-748018	5101	689	Down-regulation	YES1	transferase activity, transferring phosphorus-containing groups and protein tyrosine kinase activity	[11]
	hsa_circ_0046694	host-encoded	chr18:736807-748018	11211	920	Down-regulation	YES1	transferase activity, transferring phosphorus-containing groups and protein tyrosine kinase activity	[11]
	hsa_circ_0046701	host-encoded	chr18:745707-751804	6097	453	Down-regulation	YES1	transferase activity, transferring phosphorus-containing groups and protein tyrosine kinase activity	[11]
	hsa_circ_0011269	host-encoded	chr1:31791013-31811895	20882	1193	Down-regulation	ZCCHC17	nucleic acid binding and RNA binding	[11]
	hsa_circ_0056665	host-encoded	chr2:145153978-145154159	181	181	Down-regulation	ZEB2	nucleic acid binding and phosphatase regulator activity	[11]
	hsa_circ_0056666	host-encoded	chr2:145182362-145187593	5231	330	Down-regulation	ZEB2	nucleic acid binding and phosphatase regulator activity	[11]
	hsa_circ_0082096	host-encoded	chr7:127013395-127017383	3988	1837	Up-regulation	ZNF800	unknown	[11]
	hsa_circ_0114166	host-encoded	chr1:78097534-78107340	9806	1907	Down-regulation	ZZZ3	chromatin binding	[11]
MERS-CoV	hsa_circ_0001707	host-encoded	chr7:48541721-48542148	427	427	Up-regulation	ABCA13	ATP hydrolysis activity and cholesterol transfer activity	[96]
	hsa_circ_0008681	host-encoded	chr16:16082189-16082467	278	278	Up-regulation	ABCC1	transporter activity and ATPase-coupled transmembrane transporter activity	[96]
	hsa_circ_0028187	host-encoded	chr12:110819556-110825697	6141	612	Up-regulation	ANAPC7	protein phosphatase binding	[96]
	hsa_circ_0082758	host-encoded	chr7:140481375-140487384	6009	292	Up-regulation	BRAF	calcium ion binding and transferase activity, transferring phosphorus-containing groups	[96]
	hsa_circ_0006275	host-encoded	chr16:58610366-58617086	6720	898	Up-regulation	CNOT1	RNA binding and protein domain specific binding	[96]
	hsa_circ_0004445	host-encoded	chr17:1339913-1340449	536	536	Up-regulation	CRK	protein domain specific binding and obsolete SH3/SH2 adaptor activity	[19]
	hsa_circ_0006062	host-encoded	chr21:38792600-38802702	10102	10102	Up-regulation	DYRK1A	identical protein binding and protein kinase activity	[19]
	hsa_circ_0063267	host-encoded	chr22:38271847-38274178	2331	669	Up-regulation	EIF3L	RNA binding and translation initiation factor activity	[96]
	hsa_circ_0003755	host-encoded	chr10:5751492-5756170	4678	4678	Up-regulation	FAM208B	unknown	[19]
	hsa_circ_0067985	host-encoded	chr3:171944660-171969331	24671	603	Up-regulation	FNDC3B	RNA binding	[96]
	hsa_circ_0001524	host-encoded	chr5:131013395-131044965	31570	813	Up-regulation	FNIP1	guanyl-nucleotide exchange factor activity	[96]
	hsa_circ_0045637	host-encoded	chr17:73244920-73245089	169	169	Up-regulation	GGA3	small GTPase binding	[96]
	hsa_circ_0002248	host-encoded	chr15:52433336-52446273	12937	389	Down-regulation	GNB5	GTPase activity and chaperone binding	[96]
	hsa_circ_0017416	host-encoded	chr10:1038428-1045035	6607	606	Up-regulation	GTPBP4	RNA binding and GTPase activity	[96]
	hsa_circ_0001680	host-encoded	chr7:18624903-18633652	8749	642	Up-regulation	HDAC9	transcription factor binding and histone deacetylase binding	[96]
	hsa_circ_0032503	host-encoded	chr14:73614502-73659572	45070	904	Up-regulation	PSEN1	peptidase activity and beta-catenin binding	[96]
	hsa_circ_0029617	host-encoded	chr13:20356525-20356931	406	406	Up-regulation	PSPC1	nucleic acid binding and RNA binding	[96]
	hsa_circ_0007138	host-encoded	chr6:128625812-128643455	17643	17643	Up-regulation	PTPRK	protein kinase binding and protein tyrosine phosphatase activity	[19]
	hsa_circ_0002846	host-encoded	chr1:178252698-178269253	16555	255	Up-regulation	RASAL2	GTPase activator activity	[19]
	hsa_circ_0002061	host-encoded	chr1:178092190-178094636	2446	2446	Up-regulation	RASAL2	GTPase activator activity	[19]
	hsa_circ_0088398	host-encoded	chr9:125659557-125659855	298	298	Up-regulation	RC3H2	RNA binding and mRNA binding	[19]
	hsa_circ_0088391	host-encoded	chr9:125642033-125659855	17822	1279	Up-regulation	RC3H2	RNA binding and mRNA binding	[96]
	hsa_circ_0065148	host-encoded	chr3:47098310-47098980	670	670	Up-regulation	SETD2	histone-lysine N-methyltransferase activity	[19]
	hsa_circ_0067479	host-encoded	chr3:136162128-136196254	34126	644	Up-regulation	STAG1	chromatin binding and binding	[19]
	hsa_circ_0042761	host-encoded	chr17:27802687-27807499	4812	359	Up-regulation	TAOK1	transferase activity, transferring phosphorus-containing groups and protein tyrosine kinase activity	[96]
	hsa_circ_0033406	host-encoded	chr14:102842986-102843277	291	291	Up-regulation	TECPR2	unknown	[96]
	hsa_circ_0006435	host-encoded	chr9:114676884-114678116	1232	1232	Up-regulation	UGCG	ceramide glucosyltransferase activity	[19]
	hsa_circ_0008225	host-encoded	chr10:225933-267296	41363	457	Up-regulation	ZMYND11	transcription corepressor activity and methylated histone binding	[19]
	hsa_circ_0004351	host-encoded	chr7:148851036-148851432	396	396	Up-regulation	ZNF398	nucleic acid binding	[19]
