# Supplementary material for: Circular RNAs as emerging regulators in COVID-19 pathogenesis and progression
Source: Front Immunol. 2022 Nov 9;13:980231. doi: 10.3389/fimmu.2022.980231 (PMC9681929; doi:10.3389/fimmu.2022.980231)
Supplement: Supplementary file 2 [file Table_2.xlsx]

## Sheet: Sheet1
Table 2. The close association between circRNAs and their parental genes in COVID-19.
Human coronavirus	CircRNAs ID	circRNA GO enrichment analysis	pathway_description	gene symbol	gene GO enrichment analysis	Reference
SARS-CoV-2	hsa_circ_0000826	nucleoplasm cytosol	/	ANKRD12	nucleoplasm cytosol	[16]
	hsa_circ_0107544	negative regulation of transcription from RNA polymerase II promoter nuclear chromatin embryonic placenta development nucleus nucleoplasm cytoplasm chromatin remodeling transcription, DNA-templated regulation of transcription, DNA-templated brain development endoderm development transcription factor binding response to wounding anterior/posterior pattern specification covalent chromatin modificat…	/	BPTF	embryonic placenta development cellular response to nerve growth factor stimulus anterior/posterior pattern specification endoderm development response to wounding chromatin remodeling brain development covalent chromatin modification positive regulation of transcription, DNA-templated negative regulation of transcription from RNA polymerase II promoter regulation of transcription, DNA-templated …	[16]
	hsa_circ_0001195	nucleus nucleoplasm nucleolus cytosol chromatin organization transcription, DNA-templated regulation of transcription from RNA polymerase II promoter cytoskeleton organization regulation of cell shape interleukin-7-mediated signaling pathway	/	BRWD1	interleukin-7-mediated signaling pathway chromatin organization cytoskeleton organization regulation of cell shape regulation of transcription from RNA polymerase II promoter transcription, DNA-templated nucleolus nucleus	[16]
	hsa_circ_0000417	RNA binding mRNA binding nucleus nucleoplasm mRNA cleavage factor complex mRNA polyadenylation mRNA processing membrane nuclear speck intracellular ribonucleoprotein complex paraspeckles protein tetramerization	mRNA surveillance pathway	CPSF6	protein tetramerization mRNA polyadenylation mRNA processing mRNA binding RNA binding mRNA cleavage factor paraspeckles complex intracellular ribonucleoprotein complex nuclear speck nucleus nucleoplasm membrane	[16]
	hsa_circ_0001206	activation of MAPKK activity blood vessel development phosphotyrosine residue binding RNA binding signal transducer activity SH3/SH2 adaptor activity nucleoplasm endosome cytosol JNK cascade Ras protein signal transduction heart development positive regulation of cell proliferation animal organ morphogenesis anterior/posterior pattern specification cytokine-mediated signaling pathway intracellula…	MAPK signaling pathway ErbB signaling pathway Rap1 signaling pathway Chemokine signaling pathway Focal adhesion Fc gamma R-mediated phagocytosis Neurotrophin signaling pathway Regulation of actin cytoskeleton Insulin signaling pathway Bacterial invasion of epithelial cells Shigellosis Human cytomegalovirus infection Human immunodeficiency virus 1 infection Pathways in cancer MicroRNAs in cancer R…	CRKL	parathyroid gland development thymus development Ras protein signal transduction activation of MAPKK activity animal organ morphogenesis cytokine-mediated signaling pathway JNK cascade anterior/posterior pattern specification positive regulation of substrate adhesion-dependent cell spreading heart development blood vessel development positive regulation of cell proliferation intracellular signal …	[16]
	hsa_circ_0060927	osteoblast differentiation iron ion binding nucleus nucleoplasm mitochondrion mitochondrial outer membrane plasma membrane vitamin metabolic process 25-hydroxycholecalciferol-24-hydroxylase activity oxidoreductase activity heme binding 1-alpha,25-dihydroxyvitamin D3 24-hydroxylase activity response to vitamin D vitamin D metabolic process vitamin D catabolic process oxidation-reduction process vi…	Steroid biosynthesis Parathyroid hormone synthesis, secretion and action MicroRNAs in cancer	CYP24A1	response to vitamin D vitamin D catabolic process vitamin D receptor signaling pathway vitamin metabolic process vitamin D metabolic process oxidation-reduction process osteoblast differentiation 25-hydroxycholecalciferol-24-hydroxylase activity 1-alpha,25-dihydroxyvitamin D3 24-hydroxylase activity iron ion binding oxidoreductase activity heme binding mitochondrial outer membrane plasma membrane	[16]
	hsa_circ_0067985	RNA binding integral component of membrane	/	FNDC3B	/	[16]
	hsa_circ_0110400	/	Glutathione metabolism Metabolism of xenobiotics by cytochrome P450 Drug metabolism - cytochrome P450 Drug metabolism - other enzymes Platinum drug resistance Pathways in cancer Chemical carcinogenesis Hepatocellular carcinoma Fluid shear stress and atherosclerosis	GSTM4	/	[16]
	hsa_circ_0000835	blood vessel development in utero embryonic development somitogenesis neural tube formation heart looping ubiquitin-protein transferase activity cytoplasm centrosome cytosol plasma membrane endocytosis Notch signaling pathway zinc ion binding postsynaptic density cytoplasmic vesicle negative regulation of neuron differentiation positive regulation of endocytosis	/	MIB1	neural tube formation positive regulation of endocytosis somitogenesis negative regulation of neuron differentiation heart looping Notch signaling pathway blood vessel development in utero embryonic development endocytosis zinc ion binding ubiquitin-protein transferase activity postsynaptic density cytoplasmic vesicle centrosome plasma membrane cytosol	[16]
	hsa_circ_0001165	/	Endocrine resistance Estrogen signaling pathway Thyroid hormone signaling pathway Pathways in cancer Breast cancer	NCOA3	/	[16]
	hsa_circ_0108703	negative regulation of transcription from RNA polymerase II promoter protein polyubiquitination regulation of membrane depolarization ubiquitin-protein transferase activity intracellular nucleoplasm cytoplasm multivesicular body Golgi apparatus cytosol protein monoubiquitination sodium ion transport cellular sodium ion homeostasis excretion response to metal ion potassium channel regulator activi…	Ubiquitin mediated proteolysis Endocytosis Tight junction Aldosterone-regulated sodium reabsorption	NEDD4L	regulation of membrane depolarization cellular sodium ion homeostasis response to metal ion water homeostasis regulation of membrane repolarization ventricular cardiac muscle cell action potential negative regulation of sodium ion transmembrane transport positive regulation of caveolin-mediated endocytosis excretion negative regulation of protein localization to cell surface regulation of protein…	[16]
	hsa_circ_0106467	RNA binding nucleus nucleoplasm cytoplasm cytosol cytoplasmic stress granule membrane nuclear body polysomal ribosome	/	NUFIP2	RNA binding polysomal ribosome cytoplasmic stress granule nuclear body nucleoplasm membrane cytoplasm	[16]
	hsa_circ_0080941	calcium ion binding profilin binding calcium-dependent phospholipid binding cytoskeleton cytoskeleton organization synapse assembly postsynaptic density membrane synaptic vesicle exocytosis regulation of exocytosis cAMP-mediated signaling cell junction insulin secretion protein localization to synapse synapse cytoskeleton of presynaptic active zone extracellular exosome presynapse to nucleus sign…	Insulin secretion	PCLO	presynapse to nucleus signaling pathway regulation of exocytosis cAMP-mediated signaling protein localization to synapse synapse assembly synaptic vesicle exocytosis insulin secretion cytoskeleton organization profilin binding calcium-dependent phospholipid binding calcium ion binding cytoskeleton of presynaptic active zone synapse postsynaptic density cell junction cytoskeleton	[16]
	hsa_circ_0080942	calcium ion binding profilin binding calcium-dependent phospholipid binding cytoskeleton cytoskeleton organization synapse assembly postsynaptic density membrane synaptic vesicle exocytosis regulation of exocytosis cAMP-mediated signaling cell junction insulin secretion protein localization to synapse synapse cytoskeleton of presynaptic active zone extracellular exosome presynapse to nucleus sign…	Insulin secretion	PCLO	/	[16]
	hsa_circ_0005630	cytoplasm cytosol protein transport Rab GTPase binding phagocytic vesicle membrane intracellular membrane-bounded organelle regulated exocytosis recycling endosome negative regulation of adiponectin secretion	Endocytosis	RAB11FIP1	negative regulation of adiponectin secretion regulated exocytosis protein transport Rab GTPase binding recycling endosome intracellular membrane-bounded organelle	[16]
	hsa_circ_0001681	nucleus nucleoplasm small GTPase mediated signal transduction nuclear body Rap guanyl-nucleotide exchange factor activity GTP-dependent protein binding	Ras signaling pathway Rap1 signaling pathway	RAPGEF5	/	[16]
	hsa_circ_0079557	nucleus nucleoplasm small GTPase mediated signal transduction nuclear body Rap guanyl-nucleotide exchange factor activity GTP-dependent protein binding	Ras signaling pathway Rap1 signaling pathway	RAPGEF5	small GTPase mediated signal transduction Rap guanyl-nucleotide exchange factor activity GTP-dependent protein binding nuclear body	[16]
	hsa_circ_0133954	nucleus nucleoplasm small GTPase mediated signal transduction nuclear body Rap guanyl-nucleotide exchange factor activity GTP-dependent protein binding	Ras signaling pathway Rap1 signaling pathway	RAPGEF5	/	[16]
	hsa_circ_0001550	tRNA binding arginine-tRNA ligase activity ATP binding nucleus nucleoplasm cytoplasm mitochondrion cytosol tRNA aminoacylation for protein translation arginyl-tRNA aminoacylation membrane aminoacyl-tRNA synthetase multienzyme complex arginine binding cadherin binding extracellular exosome	Aminoacyl-tRNA biosynthesis	RARS	arginyl-tRNA aminoacylation tRNA aminoacylation for protein translation arginine-tRNA ligase activity arginine binding tRNA binding cadherin binding aminoacyl-tRNA synthetase multienzyme complex	[16]
	hsa_circ_0017241	G2/M transition of mitotic cell cycle neuron migration centrosome centriole cytosol cell-cell junction centrosome cycle regulation of G2/M transition of mitotic cell cycle establishment of cell polarity centriolar satellite tube formation ciliary basal body-plasma membrane docking	/	SDCCAG8	tube formation establishment of cell polarity centrosome cycle neuron migration regulation of G2/M transition of mitotic cell cycle ciliary basal body-plasma membrane docking G2/M transition of mitotic cell cycle centriolar satellite cell-cell junction centriole cytosol centrosome	[16]
	hsa_circ_0007218	NAD+ ADP-ribosyltransferase activity nucleus mitochondrion mitochondrial inner membrane mitochondrial intermembrane space mitochondrial matrix cytosol chromatin silencing protein ADP-ribosylation protein deacetylation mitochondrion organization zinc ion binding regulation of ketone biosynthetic process negative regulation of cardiac muscle cell apoptotic process response to nutrient levels NAD-de…	/	SIRT5	regulation of ketone biosynthetic process response to nutrient levels protein demalonylation peptidyl-lysine demalonylation protein desuccinylation peptidyl-lysine desuccinylation protein deglutarylation negative regulation of reactive oxygen species metabolic process negative regulation of cardiac muscle cell apoptotic process protein ADP-ribosylation chromatin silencing protein deacetylation mi…	[16]
	hsa_circ_0000259	protein serine/threonine kinase activity ATP binding cytoplasm apoptotic process regulation of mitotic cell cycle signal transduction by protein phosphorylation regulation of cell migration stress-activated protein kinase signaling cascade cytoplasmic microtubule organization cell leading edge activation of protein kinase activity identical protein binding protein homodimerization activity regula…	Oocyte meiosis	SLK	regulation of cell migration signal transduction by protein phosphorylation activation of protein kinase activity stress-activated protein kinase signaling cascade cytoplasmic microtubule organization regulation of mitotic cell cycle regulation of focal adhesion assembly regulation of apoptotic process protein autophosphorylation apoptotic process protein serine/threonine kinase activity protein …	[16]
	hsa_circ_0102377	actin binding nucleus nuclear envelope nuclear outer membrane nucleoplasm cytoplasm mitochondrion focal adhesion nuclear envelope organization nuclear migration establishment or maintenance of cell polarity fibroblast migration integral component of membrane aggresome sarcoplasmic reticulum nucleokinesis involved in cell motility in cerebral cortex radial glia guided migration Z disc positive reg…	/	SYNE2	nuclear migration along microfilament fibroblast migration protein localization to nucleus nucleokinesis involved in cell motility in cerebral cortex radial glia guided migration nucleokinesis involved in cell motility in cerebral cortex radial glia guided migration cytoskeletal anchoring at nuclear membrane regulation of cilium assembly nuclear envelope organization centrosome localization nucle…	[16]
	hsa_circ_0001610	B cell apoptotic process adaptive immune response tumor necrosis factor-activated receptor activity plasma membrane integral component of plasma membrane apoptotic process inflammatory response immune response humoral immune response regulation of lipid metabolic process axon negative regulation of B cell proliferation intrinsic component of plasma membrane negative regulation of myelination resp…	Cytokine-cytokine receptor interaction	TNFRSF21	B cell apoptotic process regulation of oligodendrocyte differentiation oligodendrocyte apoptotic process negative regulation of interleukin-5 secretion negative regulation of interleukin-13 secretion negative regulation of interleukin-10 secretion humoral immune response response to lipopolysaccharide cellular response to tumor necrosis factor inflammatory response regulation of cell proliferatio…	[16]
	hsa_circ_0133519	extracellular space nucleoplasm	/	UBN2	extracellular space	[16]
	hsa_circ_02613	DNA binding nucleus transcription, DNA-templated regulation of transcription, DNA-templated metal ion binding	/	unknown	DNA binding	[16]
	hsa_circ_03076	DNA binding double-stranded RNA binding single-stranded RNA binding helicase activity ATP binding nucleus cytosol zinc ion binding detection of virus response to virus viral process protein deubiquitination protein sumoylation negative regulation of type I interferon production positive regulation of interferon-alpha production positive regulation of interferon-beta production regulation of type …	RIG-I-like receptor signaling pathway Hepatitis B Measles Influenza A Herpes simplex infection	unknown	detection of virus regulation of type III interferon production positive regulation of interferon-beta secretion cytoplasmic pattern recognition receptor signaling pathway in response to virus MDA-5 signaling pathway positive regulation of response to cytokine stimulus cellular response to exogenous dsRNA positive regulation of interferon-alpha secretion positive regulation of interleukin-6 secre…	[16]
	hsa_circ_03515	RNA binding nucleus zinc ion binding negative regulation of transposition innate immune response deoxycytidine deaminase activity defense response to virus	Human immunodeficiency virus 1 infection	unknown	negative regulation of transposition defense response to virus innate immune response deoxycytidine deaminase activity	[16]
	hsa_circ_04766	Golgi membrane antigen processing and presentation of peptide antigen via MHC class I antigen processing and presentation of exogenous peptide antigen via MHC class I, TAP-dependent antigen processing and presentation of exogenous peptide antigen via MHC class I, TAP-independent endoplasmic reticulum Golgi apparatus plasma membrane cell surface ER to Golgi transport vesicle membrane viral process…	Endocytosis Phagosome Cellular senescence Cell adhesion molecules (CAMs) Antigen processing and presentation Natural killer cell mediated cytotoxicity Type I diabetes mellitus Human cytomegalovirus infection Human papillomavirus infection Human T-cell leukemia virus 1 infection Kaposi sarcoma-associated herpesvirus infection Herpes simplex infection Epstein-Barr virus infection Human immunodefici…	unknown	type I interferon signaling pathway antigen processing and presentation of exogenous peptide antigen via MHC class I, TAP-independent regulation of immune response antigen processing and presentation of exogenous peptide antigen via MHC class I, TAP-dependent interferon-gamma-mediated signaling pathway antigen processing and presentation of peptide antigen via MHC class I neutrophil degranulation…	[16]
	hsa_circ_04769	plasma membrane phosphatidylcholine biosynthetic process acetylcholine biosynthetic process choline transmembrane transporter activity choline transport integral component of membrane apical plasma membrane positive regulation of cell growth thiamine pyrophosphate transmembrane transport otolith formation neuromast hair cell development transmembrane transport acetylcholine secretion extracellula…	Choline metabolism in cancer	unknown	acetylcholine biosynthetic process choline transport thiamine pyrophosphate transmembrane transport otolith formation neuromast hair cell development acetylcholine secretion positive regulation of cell growth phosphatidylcholine biosynthetic process transmembrane transport choline transmembrane transporter activity thiamine pyrophosphate transmembrane transporter activity apical plasma membrane	[16]
	hsa_circ_05004	actin binding structural constituent of cytoskeleton nucleus nucleoplasm cytosol plasma membrane focal adhesion cell cycle spectrin cell junction spectrin binding cortical actin cytoskeleton organization actomyosin structure organization PH domain binding cell division extracellular exosome cell cortex region positive regulation of protein localization to cell cortex	/	unknown	positive regulation of protein localization to cell cortex cortical actin cytoskeleton organization actomyosin structure organization cell cycle cell division PH domain binding spectrin binding structural constituent of cytoskeleton actin binding cell cortex region spectrin focal adhesion cell junction cell junction	[16]
	hsa_circ_0001016	/	Ribosome biogenesis in eukaryotes RNA transport Influenza A Human T-cell leukemia virus 1 infection	XPO1	/	[16]
	hsa_circ_0001017	/	Ribosome biogenesis in eukaryotes RNA transport Influenza A Human T-cell leukemia virus 1 infection	XPO1	/	[16]
	hsa_circ_0082096	DNA binding nucleus transcription, DNA-templated regulation of transcription, DNA-templated metal ion binding	/	ZNF800	regulation of transcription, DNA-templated transcription, DNA-templated DNA binding metal ion binding	[16]
	hsa_circ_0114166	DNA binding nucleus Ada2/Gcn5/Ada3 transcription activator complex nucleolus transcription, DNA-templated regulation of transcription, DNA-templated zinc ion binding	/	ZZZ3	regulation of transcription, DNA-templated transcription, DNA-templated zinc ion binding DNA binding Ada2/Gcn5/Ada3 transcription activator complex nucleolus nucleus	[16]
MERS-CoV	hsa_circ_0001707	transport	/	ABCA13	/	[96]
	hsa_circ_0008681	ATP catabolic process	/	ABCC1	/	[96]
	hsa_circ_0028187	mitotic cell cycle protein phosphorylation G1/S transition of mitotic cell cycle protein ubiquitination nerve growth factor receptor signaling pathway DNA replication transforming growth factor beta receptor signaling pathway intracellular protein transport	/	ANAPC7	/	[96]
	hsa_circ_0082758	protein phosphorylation mitotic cell cycle protein phosphorylation G1/S transition of mitotic cell cycle protein ubiquitination nerve growth factor receptor signaling pathway DNA replication transforming growth factor beta receptor signaling pathway intracellular protein transport	/	BRAF	/	[96]
	hsa_circ_0006275	Regulation of extracellular signal-regulated kinase (ERK)/ MAPK signalling pathway responses（Experimental verification）	/	CNOT1	/	[96]
	hsa_circ_0063267	regulation of translational initiation	/	EIF3L	/	[96]
	hsa_circ_0067985	Regulation of extracellular signal-regulated kinase (ERK)/ MAPK signalling pathway responses（Experimental verification）	/	FNDC3B	/	[96]
	hsa_circ_0045637	intracellular protein transport mitotic cell cycle protein phosphorylation G1/S transition of mitotic cell cycle protein ubiquitination nerve growth factor receptor signaling pathway DNA replication transforming growth factor beta receptor signaling pathway intracellular protein transport	/	GGA3	/	[96]
	hsa_circ_0017416	negative regulation of cell migration	/	GTPBP4	/	[96]
	hsa_circ_0088391	protein polyubiquitination mitotic cell cycle protein phosphorylation G1/S transition of mitotic cell cycle protein ubiquitination nerve growth factor receptor signaling pathway DNA replication transforming growth factor beta receptor signaling pathway intracellular protein transport	/	RC3H2	/	[96]
	hsa_circ_0042761	mitotic cell cycle protein phosphorylation G1/S transition of mitotic cell cycle protein ubiquitination nerve growth factor receptor signaling pathway DNA replication transforming growth factor beta receptor signaling pathway intracellular protein transport	/	TAOK1	/	[96]
	hsa_circ_0033406	autophagy	/	TECPR2	/	[96]
